# Supplementary material for: Altercrasins A–E, Decalin Derivatives, from a Sea-Urchin-Derived Alternaria sp.: Isolation and Structural Analysis Including Stereochemistry
Source: Mar Drugs. 2019 Apr 11;17(4):218. doi: 10.3390/md17040218 (PMC6521173; doi:10.3390/md17040218)
Supplement: Supplementary file 1 [file marinedrugs-17-00218-s001.zip]

Archive with 7 entries (5 files):
- marinedrugs-480817 Suppl/S.M-R1/
- marinedrugs-480817 Suppl/S.M-R1/SM-vol1.pdf
- marinedrugs-480817 Suppl/S.M-R1/SM-vol2.pdf
- marinedrugs-480817 Suppl/S.M-R1/SM-vol3.pdf
- marinedrugs-480817 Suppl/S.M-R1/SM-vol4.pdf
- marinedrugs-480817 Suppl/S.M-R1/SM-vol5.pdf
- marinedrugs-480817 Suppl/
